# Supplementary material for: Reversing PD-1 Resistance in B16F10 Cells and Recovering Tumour Immunity Using a COX2 Inhibitor
Source: Cancers (Basel). 2022 Aug 26;14(17):4134. doi: 10.3390/cancers14174134 (PMC9455073; doi:10.3390/cancers14174134)
Supplement: Supplementary file 1 [file cancers-14-04134-s001.zip]

Archive with 1 entries (1 files):
- cancers-1848175-supplementary.pdf
